# Supplementary material for: Wave-Encoded Model-Based Deep Learning for Highly Accelerated Imaging with Joint Reconstruction
Source: Bioengineering (Basel). 2022 Nov 29;9(12):736. doi: 10.3390/bioengineering9120736 (PMC9774601; doi:10.3390/bioengineering9120736)
Supplement: Supplementary file 1 [file bioengineering-09-00736-s001.zip]

Archive with 1 entries (1 files):
- bioengineering-1988151-supplementary.pdf
